# Supplementary material for: ParaMask: a new method to identify multicopy genomic regions, corrects major biases in whole-genome sequencing data
Source: Genome Biol. 2025 Oct 24;26:368. doi: 10.1186/s13059-025-03836-8 (PMC12551310; doi:10.1186/s13059-025-03836-8)
Supplement: Supplementary file 3 — Additional file 3: Supplementary Tables. This file includes Tables S1 to S14. [file 13059_2025_3836_MOESM3_ESM.xlsx]

## Sheet: Supplementary Tables
Title: ParaMask: a new method to identify multicopy genomic regions, corrects major biases in whole-genome sequencing data
Authors: Bastiaan Tjeng, Male Arimond, Helene Bråten Grindeland, Andrea Dalla Libera, Andrea Fulgione
Additional file 3: Tables S1-S14
Table S1: Average proportion of SNPs across replicates inferred by ParaMask as single-copy or multicopy (inferred category) in simulated single-copy or duplicated regions (simulated category) with 10% duplications, sample size 100 or 15 (N), sequencing depth 10x or 5x (C), and with random mating and inbreeding (FIS = 0.0; 0.9). With a sample size of 100 and a sequencing depth of 10x, the total nu…
Table S2: Arabis alpina accessions used in this study and their metadata, including sample ID, country, location, coordinates and the collection date. The sample ID (from left to right, separated by dashes) is composed of the population ID, accession number, a letter indicating whether the plants were collected as cuttings (C) or seeds (S) and a number indicating the number of generations the wil…
Table S3: Number of structural variant (SV) types called (deletions, insertions, duplications, inversions, translocations) as well as the minimum and maximum determined length of the called duplications per SV tool (cuteSV, sniffles, survivor (all SVs merged), survivor (only overlapping SVs merged)) and per accession (ES03-014, ES04-014).
Table S4: Agreement between the SV tools cuteSV, sniffles2 and merged (survivor) with ParaMask calls separated between multicopy and single-copy regions. Shown are the median and mean of concordant SNPs per multicopy region and per single-copy region, and the genome-wide proportion of equally classified calls between SV tools and ParaMask per accession (ES03-014, ES04-014).
Table S5: Assembly quality measures for ES03-014 and ES04-014. Genome size and heterozygosity are estimated from raw reads. BUSCO and QUAST results refer to contigs and scaffolds. Confidence values of anchored contigs into scaffolds are computed with RagTag. Inferred sequencing depth of raw reads is based on alignment to the reference and the corresponding scaffolds.
Table S6: Enrichment of gene ontology (GO) categories for genes overlapping multicopy regions in A. alpina. GO categories are sorted by p−value, and only categories with p−value < 0.001 are shown.
Table S7: Total SNP counts and proportion of SNPs classified into the categories single-copy, multicopy, and uncertain SNPs by three different methods (ParaMask, rCNV, and ngsParalog) based on empirical data of A. alpina. The ngsParalog method is further divided into two approaches for classifying SNPs: the Benjamini-Hochberg (BH) adjustment with a significance level of p <0.001, and the Bonferro…
Table S8: Overlap among SNP classifications (single-copy and multicopy) between ngsParalog and ParaMask, and between rCNV and ParaMask. The number and proportion of SNPs classified in the same, or in different categories is shown for all comparisons. For the ngsParalog method we used two adjustment methods: Benjamini-Hochberg (BH, p <0.001) and Bonferroni (p <0.05). The comparison between rCNV an…
Table S9: Median and mean agreement between high-confidence duplications, and different methods for the identification of multicopy regions (ngsParalog using Benjamini-Hochberg (BH, p < 0.001) and Bonferroni (p < 0.05) adjustments, rCNV, and ParaMask across all SNPs within duplications, as well as for the subset of SNPs not classified as uncertain in rCNV).
Table S10: Average proportion of SNPs across replicates inferred by rCNV as single-copy or multicopy (inferred category) in simulated single-copy or duplicated regions (simulated category) with 10% duplications, sample size 100 or 15 (N), sequencing depth 10x or 5x (C), and with random mating and inbreeding (F_IS = 0.0; 0.9). With a sample size of 100 and a sequencing depth of 10x, the total numb…
Table S11: Average proportion of SNPs across replicates inferred by ngsParalog as single-copy or multicopy (inferred category) in simulated single-copy or duplicated regions (simulated category) with 10% duplications, sample size 100 or 15 (N), sequencing depth 10x or 5x (C), and with random mating and inbreeding (F_IS = 0.0; 0.9). With a sample size of 100 and a sequencing depth of 10x, the tota…
Table S12: Proportion of SNPs inferred by ParMask as single-copy or multicopy (inferred category) in single-copy and multicopy regions previously reported for O. tshawytscha (previous reported category). For this RAD-seq data set we omitted the clustering step in ParaMask, therefore ParaMask calls include the uncertain category.
Table S13: Demographic parameters inferred with dadi using an intergenic joint allele frequency spectrum between A. alpina populations ES03 and ES04 with no filtering for multicopy regions. MaxLL: maximum log-likelihood; AIC: Akaike information criterion; refPopSize: ancestral population size; n1, n2: effective population sizes; Tsplit: split time; m12, m21: coalescent migration rates; Tbot: time…
Table S14: Demographic parameters inferred with dadi using an intergenic joint allele frequency spectrum between A. alpina populations ES03 and ES04 after filtering multicopy regions with ParaMask. MaxLL: maximum log-likelihood; AIC: Akaike information criterion; refPopSize: ancestral population size; n1, n2: effective population sizes; Tsplit: split time; m12, m21: coalescent migration rates; Tb…

## Sheet: Table S1
Table S1: Average proportion of SNPs across replicates inferred by ParaMask as single-copy or multicopy (inferred category) in simulated single-copy or duplicated regions (simulated category) with 10% duplications, sample size 100 or 15 (N), sequencing depth 10x or 5x (C), and with random mating and inbreeding (FIS = 0.0; 0.9). With a sample size of 100 and a sequencing depth of 10x, the total nu…
				simulated category				Recall
				single-copy SNPs		multicopy SNPs
				inferred category
%duplicated	Fis	N	C	single-copy	multicopy	single-copy	multicopy	all
0.1	0	100	10X	0.9958	0.0042	0.0078	0.9922	0.9949
0.1	0.9	100	10X	1	0	0.024	0.976	0.9936
0.1	0	15	5X	0.9993	0.0007	0.2164	0.7836	0.9378
0.1	0.9	15	5X	0.9984	0.0016	0.0667	0.9333	0.9784

## Sheet: Table S2
Table S2: Arabis alpina accessions used in this study and their metadata, including sample ID, country, location, coordinates and the collection date. The sample ID (from left to right, separated by dashes) is composed of the population ID, accession number, a letter indicating whether the plants were collected as cuttings (C) or seeds (S) and a number indicating the number of generations the wil…
ID	Country	Location	Coordinates	Collection date
ES03-014-C-00	Spain	Asturias - Angliru	N43.23107°, W05.94430°	2020-08-07
ES03-028-C-00	Spain	Asturias - Angliru	N43.23151°, W05.93730°	2020-08-07
ES03-002-C-00	Spain	Asturias - Angliru	N43.22798°, W05.93736°	2020-08-07
ES03-005-C-00	Spain	Asturias - Angliru	N43.22982°, W05.93859°	2020-08-07
ES03-018-C-00	Spain	Asturias - Angliru	N43.22198°, W05.94301°	2020-08-07
ES03-020-C-00	Spain	Asturias - Angliru	N43.22982°, W05.93906°	2020-08-07
ES03-012-C-00	Spain	Asturias - Angliru	N43.23058°, W05.94430°	2020-08-07
ES03-009-C-00	Spain	Asturias - Angliru	N43.22980°, W05.94234°	2020-08-07
ES03-019-C-00	Spain	Asturias - Angliru	N43.22201°, W05.94311°	2020-08-07
ES03-008-C-00	Spain	Asturias - Angliru	N43.23000°, W05.94123°	2020-08-07
ES03-016-C-00	Spain	Asturias - Angliru	N43.23190°, W05.94506°	2020-08-07
ES03-011-C-00	Spain	Asturias - Angliru	N43.23037°, W05.94402°	2020-08-07
ES03-010-C-00	Spain	Asturias - Angliru	N43.23040°, W05.94381°	2020-08-07
ES03-022-C-00	Spain	Asturias - Angliru	N43.22333°, W05.94374°	2020-08-07
ES03-021-C-00	Spain	Asturias - Angliru	N43.22317°, W05.94461°	2020-08-07
ES03-023-C-00	Spain	Asturias - Angliru	N43.22342°, W05.94358°	2020-08-07
ES03-017-C-00	Spain	Asturias - Angliru	N43.22187°, W05.94294°	2020-08-07
ES03-003-C-00	Spain	Asturias - Angliru	N43.22932°, W05.93794°	2020-08-07
ES03-029-C-00	Spain	Asturias - Angliru	N43.23171°, W05.93738°	2020-08-07
ES03-006-C-00	Spain	Asturias - Angliru	N43.22982°, W05.93859°	2020-08-07
ES03-007-C-00	Spain	Asturias - Angliru	N43.22994°, W05.94105°	2020-08-07
ES03-001-S-00	Spain	Asturias - Angliru	N43.22768°, W05.93676°	2020-08-07
ES03-026-S-00	Spain	Asturias - Angliru	N43.22815°, W05.93455°	2020-08-07
ES03-030-S-00	Spain	Asturias - Angliru	N43.23165°, W05.93703°	2020-08-07
ES03-035-S-01	Spain	Asturias - Angliru	N43.22982°, W05.93906°	2012-09-06
ES03-034-S-01	Spain	Asturias - Angliru	N43.22982°, W05.93906°	2014-02-20
ES03-038-S-01	Spain	Asturias - Angliru	N43.22982°, W05.93906°	2015-03-27
ES03-037-S-01	Spain	Asturias - Angliru	N43.22982°, W05.93906°	2014-02-20
ES03-036-S-01	Spain	Asturias - Angliru	N43.22982°, W05.93906°	2014-07-03
ES03-024-S-01	Spain	Asturias - Angliru	N43.22982°, W05.93906°	2014-09-25
ES03-047-S-01	Spain	Asturias - Angliru	N43.22982°, W05.93906°	2014-02-20
ES03-048-S-01	Spain	Asturias - Angliru	N43.22982°, W05.93906°	2014-02-20
ES03-055-S-01	Spain	Asturias - Angliru	N43.22982°, W05.93906°	2014-02-20
ES03-031-C-00	Spain	Asturias - Angliru	N43.22922°, W05.93853°	2021-09-08
ES03-032-C-00	Spain	Asturias - Angliru	N43.22917°, W05.93860°	2021-09-08
ES03-033-C-00	Spain	Asturias - Angliru	N43.22886°, W05.93714°	2021-09-08
ES04-014-C-00	Spain	Asturias - Lagos de Saliencia	N43.05141°, W06.10529°	2020-08-10
ES04-022-C-00	Spain	Asturias - Lagos de Saliencia	N43.05122°, W06.10257°	2020-08-10
ES04-027-C-00	Spain	Asturias - Lagos de Saliencia	N43.05101°, W06.10233°	2020-08-10
ES04-028-C-00	Spain	Asturias - Lagos de Saliencia	N43.05101°, W06.10229°	2020-08-10
ES04-012-C-00	Spain	Asturias - Lagos de Saliencia	N43.05125°, W06.10530°	2020-08-10
ES04-005-C-00	Spain	Asturias - Lagos de Saliencia	N43.05334°, W06.10142°	2020-08-10
ES04-013-C-00	Spain	Asturias - Lagos de Saliencia	N43.05138°, W06.10536°	2020-08-10
ES04-018-C-00	Spain	Asturias - Lagos de Saliencia	N43.05133°, W06.10401°	2020-08-10
ES04-019-C-00	Spain	Asturias - Lagos de Saliencia	N43.05122°, W06.10407°	2020-08-10
ES04-002-C-00	Spain	Asturias - Lagos de Saliencia	N43.05185°, W06.10362°	2020-08-10
ES04-025-C-00	Spain	Asturias - Lagos de Saliencia	N43.05111°, W06.10238°	2020-08-10
ES04-015-C-00	Spain	Asturias - Lagos de Saliencia	N43.05146°, W06.10519°	2020-08-10
ES04-017-C-00	Spain	Asturias - Lagos de Saliencia	N43.05133°, W06.10415°	2020-08-10
ES04-016-C-00	Spain	Asturias - Lagos de Saliencia	N43.05166°, W06.10514°	2020-08-10
ES04-033-C-00	Spain	Asturias - Lagos de Saliencia	N43.05108°, W06.10401°	2020-08-10
ES04-029-C-00	Spain	Asturias - Lagos de Saliencia	N43.05104°, W06.10260°	2020-08-10
ES04-009-C-00	Spain	Asturias - Lagos de Saliencia	N43.05196°, W06.10410°	2020-08-10
ES04-008-C-00	Spain	Asturias - Lagos de Saliencia	N43.05190°, W06.10405°	2020-08-10
ES04-030-C-00	Spain	Asturias - Lagos de Saliencia	N43.05125°, W06.10381°	2020-08-10
ES04-026-C-00	Spain	Asturias - Lagos de Saliencia	N43.05098°, W06.10244°	2020-08-10
ES04-010-C-00	Spain	Asturias - Lagos de Saliencia	N43.05192°, W06.10387°	2020-08-10
ES04-003-C-00	Spain	Asturias - Lagos de Saliencia	N43.05176°, W06.10367°	2020-08-10
ES04-001-C-00	Spain	Asturias - Lagos de Saliencia	N43.05598°, W06.10165°	2020-08-10
ES04-020-C-00	Spain	Asturias - Lagos de Saliencia	N43.05143°, W06.10539°	2020-08-10
ES04-004-C-00	Spain	Asturias - Lagos de Saliencia	N43.05179°, W06.10375°	2020-08-10
ES04-032-C-00	Spain	Asturias - Lagos de Saliencia	N43.05112°, W06.10379°	2020-08-10
ES04-034-C-00	Spain	Asturias - Lagos de Saliencia	N43.05103°, W06.10384°	2020-08-10
ES04-006-C-00	Spain	Asturias - Lagos de Saliencia	N43.05333°, W06.10145°	2020-08-10
ES04-011-C-00	Spain	Asturias - Lagos de Saliencia	N43.05126°, W06.10522°	2020-08-10
ES04-031-C-00	Spain	Asturias - Lagos de Saliencia	N43.05114°, W06.10393°	2020-08-10
ES04-021-S-00	Spain	Asturias - Lagos de Saliencia	N43.05127°, W06.10259°	2020-08-10
ES04-024-S-00	Spain	Asturias - Lagos de Saliencia	N43.05117°, W06.10260°	2020-08-10
ES04-041-S-01	Spain	Asturias - Lagos de Saliencia	N43.05139°, W06.10427°	2013-08-05
ES04-057-S-01-A	Spain	Asturias - Lagos de Saliencia	N43.05139°, W06.10427°	NA
ES04-051-S-01	Spain	Asturias - Lagos de Saliencia	N43.05139°, W06.10427°	2012-09-04
ES04-064-S-01	Spain	Asturias - Lagos de Saliencia	N43.05139°, W06.10427°	2012-09-05
ES04-072-S-01	Spain	Asturias - Lagos de Saliencia	N43.05139°, W06.10427°	2013-08-05
ES04-042-S-01	Spain	Asturias - Lagos de Saliencia	N43.05139°, W06.10427°	2014-02-20
ES04-043-S-01	Spain	Asturias - Lagos de Saliencia	N43.05139°, W06.10427°	2015-03-27
ES04-045-S-01	Spain	Asturias - Lagos de Saliencia	N43.05139°, W06.10427°	2014-02-20
ES04-046-S-01	Spain	Asturias - Lagos de Saliencia	N43.05139°, W06.10427°	2014-02-20
ES04-050-S-01	Spain	Asturias - Lagos de Saliencia	N43.05139°, W06.10427°	2014-02-20
ES04-052-S-01	Spain	Asturias - Lagos de Saliencia	N43.05139°, W06.10427°	2015-04-20
ES04-057-S-01-B	Spain	Asturias - Lagos de Saliencia	N43.05139°, W06.10427°	NA
ES04-035-C-00	Spain	Asturias - Lagos de Saliencia	N43.05148°, W06.10536°	2021-09-07
ES04-036-C-00	Spain	Asturias - Lagos de Saliencia	N43.05139°, W06.10152°	2021-09-07
ES04-037-C-00	Spain	Asturias - Lagos de Saliencia	N43.04988°, W06.10266°	2021-09-07
ES04-038-C-00	Spain	Asturias - Lagos de Saliencia	N43.05190°, W06.10879°	2021-09-07
ES04-039-C-00	Spain	Asturias - Lagos de Saliencia	N43.05190°, W06.10879°	2021-09-07

## Sheet: Table S3
Table S3: Number of structural variant (SV) types called (deletions, insertions, duplications, inversions, translocations) as well as the minimum and maximum determined length of the called duplications per SV tool (cuteSV, sniffles, survivor (all SVs merged), survivor (only overlapping SVs merged)) and per accession (ES03-014, ES04-014).
		All SV types					Duplications only
Accession	SV tool	# Deletions	# Insertions	# Duplications	# Inversions	# Translocations	Min length [bp]	Max length [bp]
ES03-014	cuteSV	32879	30642	548	149	5513	35	91870
ES03-014	Sniffles	15850	13303	210	221	2668	78	32564338
ES03-014	Merged (all SVs)	17183	15251	578	303	7432	35	32564338
ES03-014	Merged (only overlapping SVs)	13038	10770	117	35	708	78	83987
ES04-014	cuteSV	40356	36487	394	141	3415	35	83986
ES04-014	Sniffles	20123	17795	219	271	2722	382	43310384
ES04-014	Merged (all SVs)	21507	19734	489	329	5660	35	43310384
ES04-014	Merged (only overlapping SVs)	15689	12992	83	53	461	859	49732

## Sheet: Table S4
Table S4: Agreement between the SV tools cuteSV, sniffles2 and merged (survivor) with ParaMask calls separated between multicopy and single-copy regions. Shown are the median and mean of concordant SNPs per multicopy region and per single-copy region, and the genome-wide proportion of equally classified calls between SV tools and ParaMask per accession (ES03-014, ES04-014).
			SV tool category
			Single-copy region		multicopy region
			ParaMask category
Accession	SV tool	Measure	Single-copy SNPs (single-copy region)	Multicopy SNPs (single-copy region)	Single-copy SNPs (multicopy region)	Multicopy SNPs (multicopy region)
ES03-014	cuteSV	Median	100.00%	0.00%	14.83%	85.17%
ES03-014	cuteSV	Mean	87.56%	12.44%	26.54%	73.46%
ES03-014	cuteSV	# Consensus SNP / # all SNPs	87.99%	12.01%	27.03%	72.97%
ES03-014	Sniffles	Median	100%	0.00%	31.59%	68.41%
ES03-014	Sniffles	Mean	89.69%	10.31%	38.97%	61.03%
ES03-014	Sniffles	# Consensus SNP / # all SNPs	93.11%	6.89%	68.45%	31.55%
ES03-014	Merged	Median	>99.99%	<0.01%	19.41%	80.59%
ES03-014	Merged	Mean	91.38%	8.62%	32.28%	67.72%
ES03-014	Merged	# Consensus SNP / # all SNPs	93.62%	6.38%	33.20%	66.80%
ES04-014	cuteSV	Median	100%	0.00%	15.33%	84.67%
ES04-014	cuteSV	Mean	89.35%	10.65%	28.53%	71.47%
ES04-014	cuteSV	# Consensus SNP / # all SNPs	89.36%	10.64%	36.60%	63.40%
ES04-014	Sniffles	Median	100%	0.00%	40.80%	59.20%
ES04-014	Sniffles	Mean	92.93%	7.07%	41.53%	58.47%
ES04-014	Sniffles	# Consensus SNP / # all SNPs	93.34%	6.66%	68.73%	31.27%
ES04-014	Merged	Median	>99.99%	<0.01%	23.85%	76.15%
ES04-014	Merged	Mean	90.55%	9.45%	36.60%	63.40%
ES04-014	Merged	# Consensus SNP / # all SNPs	92.67%	7.33%	36.70%	63.30%

## Sheet: Table S5
Table S5: Assembly quality measures for ES03-014 and ES04-014. Genome size and heterozygosity are estimated from raw reads. BUSCO and QUAST results refer to contigs and scaffolds. Confidence values of anchored contigs into scaffolds are computed with RagTag. Inferred sequencing depth of raw reads is based on alignment to the reference and the corresponding scaffolds.
Metric	ES03-014	ES04-014
Genome size estimated	382826335	370465969
Heterozygosity	0.12	0.41
Contigs Complete BUSCOs [%]	98.6	98.6
Contigs Complete single BUSCOs [%]	87	46.2
Contigs Complete duplicated BUSCOs [%]	11.3	52.4
Contigs Number	255	901
Contigs largest	23431084	23195821
Contigs total length [bp]	363764416	529238536
Contigs GC [%]	36.96	36.99
Contigs N50	8263782	6336421
Scaffolds Complete BUSCOs [%]	97.9	98.4
Scaffolds Complete single BUSCOs [%]	94.8	94.6
Scaffolds Complete duplicated BUSCOs [%]	3.1	3.8
Scaffolds Number	11	15
Scaffolds largest	54005900	60376940
Scaffolds total length [bp]	335551265	356885143
Scaffolds GC [%]	36.97	37
Scaffolds N50	46654543	48106280
Total Size [bp]	335551265	356885143
Arranged in Pseudochromosome [%]	99.89	99.03
Mean Grouping Confidence	0.96	0.98
Mean Location Confidence	0.82	0.91
Mean Orientation Confidence	0.96	0.98
Reference Depth	53.4	35.5
Median Depth Self-alignment	56.7	36.7

## Sheet: Table S6
Table S6: Enrichment of gene ontology (GO) categories for genes overlapping multicopy regions in A. alpina. GO categories are sorted by p−value, and only categories with p−value < 0.001 are shown.
GO.ID	Term	Annotated	Significant	Expected	P-value
GO:0015074	DNA integration	121	69	23.56	3.7E-20
GO:0090502	RNA phosphodiester bond hydrolysis endo...	104	50	20.25	3.4E-11
GO:0035235	ionotropic glutamate receptor signaling ...	14	9	2.73	0.0003
GO:0071230	cellular response to amino acid stimulus	12	8	2.34	0.00047
GO:0060866	leaf abscission	8	6	1.56	0.00105
GO:0060145	viral gene silencing in virus induced ge...	4	4	0.78	0.00143
GO:0045143	homologous chromosome segregation	13	7	2.53	0.00596
GO:0010555	response to mannitol	13	7	2.53	0.00596
GO:0070475	rRNA base methylation	5	4	0.97	0.00605
GO:0030422	production of siRNA involved in RNA inte...	26	11	5.06	0.00633
GO:0071836	nectar secretion	3	3	0.58	0.00737
GO:0031022	nuclear migration along microfilament	3	3	0.58	0.00737
GO:0071033	nuclear retention of pre-mRNA at the sit...	3	3	0.58	0.00737
GO:0006449	regulation of translational termination	3	3	0.58	0.00737
GO:0061085	regulation of histone H3-K27 methylation	3	3	0.58	0.00737
GO:0042742	defense response to bacterium	208	55	40.5	0.00799
GO:0070192	chromosome organization involved in meio...	20	9	3.89	0.00826
GO:0007155	cell adhesion	8	5	1.56	0.00921
GO:0006535	cysteine biosynthetic process from serin...	8	5	1.56	0.00921
GO:0009750	response to fructose	8	5	1.56	0.00921
GO:0031048	heterochromatin assembly by small RNA	8	5	1.56	0.00921
GO:0031126	snoRNA 3'-end processing	8	5	1.56	0.00921

## Sheet: Table S7
Table S7: Total SNP counts and proportion of SNPs classified into the categories single-copy, multicopy, and uncertain SNPs by three different methods (ParaMask, rCNV, and ngsParalog) based on empirical data of A. alpina. The ngsParalog method is further divided into two approaches for classifying SNPs: the Benjamini-Hochberg (BH) adjustment with a significance level of p <0.001, and the Bonferro…
	ParaMask		rCNV		ngsParalog
					MH (p<0.001)		Bonferroni (p<0.05)
total	2972173	100%	2972173	100%	2971902	100%	2971902	100%
single-copy	2107611	71%	911317	31%	1938634	65%	2179302	73%
multicopy	864562	29%	535042	18%	1033268	35%	792600	27%
uncertain	0	0%	1525814	51%	0	0%	0	0%

## Sheet: Table S8
Table S8: Overlap among SNP classifications (single-copy and multicopy) between ngsParalog and ParaMask, and between rCNV and ParaMask. The number and proportion of SNPs classified in the same, or in different categories is shown for all comparisons. For the ngsParalog method we used two adjustment methods: Benjamini-Hochberg (BH, p <0.001) and Bonferroni (p <0.05). The comparison between rCNV an…
	ngsParalog - ParaMask comparison
	Benjamini-Hochberg (p <0.001)			Bonferroni (p <0.05)
	ParaMask (single-copy SNPs)	ParaMask (multicopy SNPs)		ParaMask (single-copy SNPs)	ParaMask (multicopy SNPs)
ngsParalog (single-copy)	1760819 (59.24%)	177815 (5.98%)		1912774 (64.36%)	266528 (8.97%)
ngsParalog (multicopy)	346531 (11.66%)	686737 (23.11%)		194576 (6.55%)	598024 (20.12%)
total agreement			2447556 (82.36%)			2510798 (84.48%)
	rCNV - ParaMask comparison
	All SNPs			Uncertain SNPs excluded
	ParaMask (single-copy SNPs)	ParaMask (multicopy SNPs)		ParaMask (single-copy SNPs)	ParaMask (multicopy SNPs)
rCNV (single-copy)	863450 (29.10%)	47867 (1.61%)		863450 (59.70%)	47867 (3.31%)
rCNV (multicopy)	44057 (1.48%)	490985 (16.52%)		44057 (3.10%)	490985 (33.95%)
rCNV (uncertain)	1200104 (40.38%)	325710 (10.96%)
total agreement			1354435 (45.57%)			1354435 (93.64%)

## Sheet: Table S9
Table S9: Median and mean agreement between high-confidence duplications, and different methods for the identification of multicopy regions (ngsParalog using Benjamini-Hochberg (BH, p < 0.001) and Bonferroni (p < 0.05) adjustments, rCNV, and ParaMask across all SNPs within duplications, as well as for the subset of SNPs not classified as uncertain in rCNV).
		Structural variant calling category
		duplication
		NgsParalog category
		BH (p < 0.001)		Bonferroni (p < 0.05)
Accession	Measure	multicopy SNP	single-copy SNP	multicopy SNP	single-copy SNP
ES03-014	Mean	0.5864	0.4136	0.4971	0.5029
ES03-014	Median	0.5833	0.4167	0.469	0.531
ES04-014	Mean	0.5391	0.4609	0.4411	0.5589
ES04-014	Median	0.5209	0.4791	0.3805	0.6195
		rCNV category
		All SNPs		Uncertain SNP positions excluded
Accession	Measure	multicopy SNP	single-copy SNP	multicopy SNP	single-copy SNP
ES03-014	Mean	0.3805	0.6195	0.7187	0.2813
ES03-014	Median	0.3682	0.6318	0.874	0.126
ES04-014	Mean	0.3757	0.6243	0.6863	0.3137
ES04-014	Median	0.4286	0.5714	0.8333	0.1667
		ParaMask category
		All SNPs		Uncertain SNP positions excluded
Accession	Measure	multicopy SNP	single-copy SNP	multicopy SNP	single-copy SNP
ES03-014	Mean	0.6772	0.3228	0.7367	0.2633
ES03-014	Median	0.8059	0.1941	0.877	0.123
ES04-014	Mean	0.634	0.366	0.6906	0.3094
ES04-014	Median	0.7615	0.2385	0.8733	0.1267

[truncated: 5 more sheets: Table S10, Table S11, Table S12, Table S13, Table S14]
